# Supplementary material for: Rethinking Electronic Effects in Photochemical Hydrogen Evolution Using CuInS2@ZnS Quantum Dots Sensitizers
Source: Molecules. 2022 Nov 27;27(23):8277. doi: 10.3390/molecules27238277 (PMC9735784; doi:10.3390/molecules27238277)
Supplement: Supplementary file 1 [file molecules-27-08277-s001.zip]

Archive with 1 entries (1 files):
- molecules-2029513-supplementary.pdf
